# Supplementary material for: Mesenchymal Stem Cell-Derived Extracellular Vesicles as Proposed Therapy in a Rat Model of Cerebral Small Vessel Disease
Source: Int J Mol Sci. 2022 Sep 23;23(19):11211. doi: 10.3390/ijms231911211 (PMC9569832; doi:10.3390/ijms231911211)
Supplement: Supplementary file 1 [file ijms-23-11211-s001.zip]

Archive with 1 entries (1 files):
- ijms-1908185-supplementary.pdf
